# Supplementary material for: Circadian gene signatures in the progression of obesity based on machine learning and Mendelian randomization analysis
Source: Front Nutr. 2024 Sep 16;11:1407265. doi: 10.3389/fnut.2024.1407265 (PMC11439728; doi:10.3389/fnut.2024.1407265)
Supplement: Supplementary file 6 [file Table_1.csv]

Gene Symbol	Description	Category	Uniprot ID	Gifts	GC Id	Relevance score	GeneCards Link
PER2	Period Circadian Regulator 2	Protein Coding	O15055	52	GC02M238244	81.68302155	https://www.genecards.org/cgi-bin/carddisp.pl?gene=PER2
CLOCK	Clock Circadian Regulator	Protein Coding	O15516	52	GC04M055427	71.58558655	https://www.genecards.org/cgi-bin/carddisp.pl?gene=CLOCK
PER3	Period Circadian Regulator 3	Protein Coding	P56645	50	GC01P011527	70.48443604	https://www.genecards.org/cgi-bin/carddisp.pl?gene=PER3
CRY1	Cryptochrome Circadian Regulator 1	Protein Coding	Q16526	53	GC12M106991	66.27442169	https://www.genecards.org/cgi-bin/carddisp.pl?gene=CRY1
PER1	Period Circadian Regulator 1	Protein Coding	O15534	48	GC17M017006	65.96554565	https://www.genecards.org/cgi-bin/carddisp.pl?gene=PER1
BMAL1	Basic Helix-Loop-Helix ARNT Like 1	Protein Coding	O00327	50	GC11P013277	53.6815033	https://www.genecards.org/cgi-bin/carddisp.pl?gene=BMAL1
CRY2	Cryptochrome Circadian Regulator 2	Protein Coding	Q49AN0	48	GC11P047360	53.1760788	https://www.genecards.org/cgi-bin/carddisp.pl?gene=CRY2
TIMELESS	Timeless Circadian Regulator	Protein Coding	Q9UNS1	48	GC12M056416	46.3911972	https://www.genecards.org/cgi-bin/carddisp.pl?gene=TIMELESS
LINC-ROR	Long Intergenic Non-Protein Coding RNA, Regulator Of Reprogramming	RNA Gene		23	GC18M057054	37.34744263	https://www.genecards.org/cgi-bin/carddisp.pl?gene=LINC-ROR
CSNK1D	Casein Kinase 1 Delta	Protein Coding	P48730	57	GC17M082239	34.24953461	https://www.genecards.org/cgi-bin/carddisp.pl?gene=CSNK1D
NR1D1	Nuclear Receptor Subfamily 1 Group D Member 1	Protein Coding	P20393	55	GC17M040092	31.8439312	https://www.genecards.org/cgi-bin/carddisp.pl?gene=NR1D1
NPAS2	Neuronal PAS Domain Protein 2	Protein Coding	Q99743	48	GC02P100820	30.99403763	https://www.genecards.org/cgi-bin/carddisp.pl?gene=NPAS2
CSNK1E	Casein Kinase 1 Epsilon	Protein Coding	P49674	56	GC22M075131	30.661129	https://www.genecards.org/cgi-bin/carddisp.pl?gene=CSNK1E
AANAT	Aralkylamine N-Acetyltransferase	Protein Coding	Q16613	47	GC17P076453	30.20389938	https://www.genecards.org/cgi-bin/carddisp.pl?gene=AANAT
SCN5A	Sodium Voltage-Gated Channel Alpha Subunit 5	Protein Coding	Q14524	58	GC03M038672	29.18262482	https://www.genecards.org/cgi-bin/carddisp.pl?gene=SCN5A
BMAL2	Basic Helix-Loop-Helix ARNT Like 2	Protein Coding	Q8WYA1	44	GC12P036381	27.41627312	https://www.genecards.org/cgi-bin/carddisp.pl?gene=BMAL2
CIART	Circadian Associated Repressor Of Transcription	Protein Coding	Q8N365	34	GC01P150282	24.81398582	https://www.genecards.org/cgi-bin/carddisp.pl?gene=CIART
BHLHE40	Basic Helix-Loop-Helix Family Member E40	Protein Coding	O14503	48	GC03P004987	24.52882385	https://www.genecards.org/cgi-bin/carddisp.pl?gene=BHLHE40
BHLHE41	Basic Helix-Loop-Helix Family Member E41	Protein Coding	Q9C0J9	48	GC12M026120	24.18709183	https://www.genecards.org/cgi-bin/carddisp.pl?gene=BHLHE41
RORA	RAR Related Orphan Receptor A	Protein Coding	P35398	57	GC15M060488	23.96517563	https://www.genecards.org/cgi-bin/carddisp.pl?gene=RORA
NPPA	Natriuretic Peptide A	Protein Coding	P01160	53	GC01M013630	22.15918541	https://www.genecards.org/cgi-bin/carddisp.pl?gene=NPPA
DBP	D-Box Binding PAR BZIP Transcription Factor	Protein Coding	Q10586	45	GC19M048630	20.1842556	https://www.genecards.org/cgi-bin/carddisp.pl?gene=DBP
NR1D2	Nuclear Receptor Subfamily 1 Group D Member 2	Protein Coding	Q14995	47	GC03P023945	19.62627029	https://www.genecards.org/cgi-bin/carddisp.pl?gene=NR1D2
DELEC1	Deleted In Esophageal Cancer 1	RNA Gene	Q9P2X7	31	GC09P123203	19.4798317	https://www.genecards.org/cgi-bin/carddisp.pl?gene=DELEC1
MTNR1A	Melatonin Receptor 1A	Protein Coding	P48039	51	GC04M186533	18.25550079	https://www.genecards.org/cgi-bin/carddisp.pl?gene=MTNR1A
KCNQ1	Potassium Voltage-Gated Channel Subfamily Q Member 1	Protein Coding	P51787	58	GC11P002444	17.67355537	https://www.genecards.org/cgi-bin/carddisp.pl?gene=KCNQ1
RORB	RAR Related Orphan Receptor B	Protein Coding	Q92753	54	GC09P074497	16.98495483	https://www.genecards.org/cgi-bin/carddisp.pl?gene=RORB
FBXL3	F-Box And Leucine Rich Repeat Protein 3	Protein Coding	Q9UKT7	45	GC13M076992	16.93196487	https://www.genecards.org/cgi-bin/carddisp.pl?gene=FBXL3
OPN4	Opsin 4	Protein Coding	Q9UHM6	48	GC10P086654	16.50351143	https://www.genecards.org/cgi-bin/carddisp.pl?gene=OPN4
CACNA1C	Calcium Voltage-Gated Channel Subunit Alpha1 C	Protein Coding	Q13936	57	GC12P001970	16.47315979	https://www.genecards.org/cgi-bin/carddisp.pl?gene=CACNA1C
BDNF-AS	BDNF Antisense RNA	RNA Gene		28	GC11P027466	16.31023788	https://www.genecards.org/cgi-bin/carddisp.pl?gene=BDNF-AS
PRL	Prolactin	Protein Coding	P01236	52	GC06M022287	15.65705585	https://www.genecards.org/cgi-bin/carddisp.pl?gene=PRL
NFIL3	Nuclear Factor, Interleukin 3 Regulated	Protein Coding	Q16649	45	GC09M091409	15.16146946	https://www.genecards.org/cgi-bin/carddisp.pl?gene=NFIL3
LMNA	Lamin A/C	Protein Coding	P02545	58	GC01P156082	14.92204285	https://www.genecards.org/cgi-bin/carddisp.pl?gene=LMNA
NOCT	Nocturnin	Protein Coding	Q9UK39	40	GC04P139016	14.80517483	https://www.genecards.org/cgi-bin/carddisp.pl?gene=NOCT
SMAD5-AS1	SMAD5 Antisense RNA 1	RNA Gene	Q9Y6J3	28	GC05M136129	14.69856167	https://www.genecards.org/cgi-bin/carddisp.pl?gene=SMAD5-AS1
RYR2	Ryanodine Receptor 2	Protein Coding	Q92736	55	GC01P237042	14.53468704	https://www.genecards.org/cgi-bin/carddisp.pl?gene=RYR2
GSK3B	Glycogen Synthase Kinase 3 Beta	Protein Coding	P49841	59	GC03M119821	14.12771225	https://www.genecards.org/cgi-bin/carddisp.pl?gene=GSK3B
NPY	Neuropeptide Y	Protein Coding	P01303	52	GC07P024290	14.05253029	https://www.genecards.org/cgi-bin/carddisp.pl?gene=NPY
CIPC	CLOCK Interacting Pacemaker	Protein Coding	Q9C0C6	37	GC14P077482	13.42681694	https://www.genecards.org/cgi-bin/carddisp.pl?gene=CIPC
LEP	Leptin	Protein Coding	P41159	55	GC07P128241	13.15655231	https://www.genecards.org/cgi-bin/carddisp.pl?gene=LEP
MYBPC3	Myosin Binding Protein C3	Protein Coding	Q14896	55	GC11M120843	12.9950161	https://www.genecards.org/cgi-bin/carddisp.pl?gene=MYBPC3
SIRT1	Sirtuin 1	Protein Coding	Q96EB6	57	GC10P067884	12.98696041	https://www.genecards.org/cgi-bin/carddisp.pl?gene=SIRT1
MTNR1B	Melatonin Receptor 1B	Protein Coding	P49286	52	GC11P092969	12.62417793	https://www.genecards.org/cgi-bin/carddisp.pl?gene=MTNR1B
RAI1	Retinoic Acid Induced 1	Protein Coding	Q7Z5J4	49	GC17P100798	12.19173431	https://www.genecards.org/cgi-bin/carddisp.pl?gene=RAI1
LOC110121269	VISTA Enhancer Hs2177	Functional Element		9	GC03P039056	12.08671761	https://www.genecards.org/cgi-bin/carddisp.pl?gene=LOC110121269
RORC	RAR Related Orphan Receptor C	Protein Coding	P51449	52	GC01M151806	12.06596375	https://www.genecards.org/cgi-bin/carddisp.pl?gene=RORC
CERNA3	Competing Endogenous LncRNA 3 For MiR-645	RNA Gene		19	GC08P056101	11.95879173	https://www.genecards.org/cgi-bin/carddisp.pl?gene=CERNA3
PROK2	Prokineticin 2	Protein Coding	Q9HC23	50	GC03M071771	11.84803295	https://www.genecards.org/cgi-bin/carddisp.pl?gene=PROK2
PASD1	PAS Domain Containing Repressor 1	Protein Coding	Q8IV76	38	GC0XP151563	11.09997749	https://www.genecards.org/cgi-bin/carddisp.pl?gene=PASD1
ACE	Angiotensin I Converting Enzyme	Protein Coding	P12821	60	GC17P063477	10.9909687	https://www.genecards.org/cgi-bin/carddisp.pl?gene=ACE
HCRT	Hypocretin Neuropeptide Precursor	Protein Coding	O43612	48	GC17M071692	10.98189545	https://www.genecards.org/cgi-bin/carddisp.pl?gene=HCRT
LINC01672	Long Intergenic Non-Protein Coding RNA 1672	RNA Gene		18	GC01P011469	10.93694305	https://www.genecards.org/cgi-bin/carddisp.pl?gene=LINC01672
RNY5	RNA, Ro60-Associated Y5	RNA Gene		17	GC07P148941	10.92131805	https://www.genecards.org/cgi-bin/carddisp.pl?gene=RNY5
SERPINE1	Serpin Family E Member 1	Protein Coding	P05121	59	GC07P101127	10.87888527	https://www.genecards.org/cgi-bin/carddisp.pl?gene=SERPINE1
INS	Insulin	Protein Coding	P01308	56	GC11M002159	10.79650307	https://www.genecards.org/cgi-bin/carddisp.pl?gene=INS
BTRC	Beta-Transducin Repeat Containing E3 Ubiquitin Protein Ligase	Protein Coding	Q9Y297	52	GC10P101354	10.68911552	https://www.genecards.org/cgi-bin/carddisp.pl?gene=BTRC
NMS	Neuromedin S	Protein Coding	Q5H8A3	39	GC02P100453	10.49348259	https://www.genecards.org/cgi-bin/carddisp.pl?gene=NMS
CREB1	CAMP Responsive Element Binding Protein 1	Protein Coding	P16220	58	GC02P207529	10.44602966	https://www.genecards.org/cgi-bin/carddisp.pl?gene=CREB1
REN	Renin	Protein Coding	P00797	57	GC01M204154	10.37329292	https://www.genecards.org/cgi-bin/carddisp.pl?gene=REN
TPTEP2-CSNK1E	TPTEP2-CSNK1E Readthrough	Protein Coding		25	GC22M076607	10.16010857	https://www.genecards.org/cgi-bin/carddisp.pl?gene=TPTEP2-CSNK1E
TNF	Tumor Necrosis Factor	Protein Coding	P01375	61	GC06P125492	10.02028465	https://www.genecards.org/cgi-bin/carddisp.pl?gene=TNF
VIP	Vasoactive Intestinal Peptide	Protein Coding	P01282	53	GC06P152750	9.940056801	https://www.genecards.org/cgi-bin/carddisp.pl?gene=VIP
GH1	Growth Hormone 1	Protein Coding	P01241	52	GC17M063917	9.907430649	https://www.genecards.org/cgi-bin/carddisp.pl?gene=GH1
NR3C1	Nuclear Receptor Subfamily 3 Group C Member 1	Protein Coding	P04150	58	GC05M143277	9.834424973	https://www.genecards.org/cgi-bin/carddisp.pl?gene=NR3C1
IL6	Interleukin 6	Protein Coding	P05231	60	GC07P022725	9.823713303	https://www.genecards.org/cgi-bin/carddisp.pl?gene=IL6
DSPS	Delayed Sleep Phase Syndrome, Susceptibility To	Genetic Locus		4	GC17U902517	9.632076263	https://www.genecards.org/cgi-bin/carddisp.pl?gene=DSPS
NONO	Non-POU Domain Containing Octamer Binding	Protein Coding	Q15233	53	GC0XP071256	9.557620049	https://www.genecards.org/cgi-bin/carddisp.pl?gene=NONO
CRH	Corticotropin Releasing Hormone	Protein Coding	P06850	51	GC08M066176	9.546285629	https://www.genecards.org/cgi-bin/carddisp.pl?gene=CRH
CSNK2A1	Casein Kinase 2 Alpha 1	Protein Coding	P68400	59	GC20M000472	9.453935623	https://www.genecards.org/cgi-bin/carddisp.pl?gene=CSNK2A1
PPARG	Peroxisome Proliferator Activated Receptor Gamma	Protein Coding	P37231	61	GC03P012287	9.362197876	https://www.genecards.org/cgi-bin/carddisp.pl?gene=PPARG
TP53	Tumor Protein P53	Protein Coding	P04637	62	GC17M007661	9.339504242	https://www.genecards.org/cgi-bin/carddisp.pl?gene=TP53
MALAT1	Metastasis Associated Lung Adenocarcinoma Transcript 1	RNA Gene		31	GC11P084571	9.271723747	https://www.genecards.org/cgi-bin/carddisp.pl?gene=MALAT1
MAGEL2	MAGE Family Member L2	Protein Coding	Q9UJ55	47	GC15M023643	9.257220268	https://www.genecards.org/cgi-bin/carddisp.pl?gene=MAGEL2
PPARGC1A	PPARG Coactivator 1 Alpha	Protein Coding	Q9UBK2	55	GC04M023755	9.117990494	https://www.genecards.org/cgi-bin/carddisp.pl?gene=PPARGC1A
NPPB	Natriuretic Peptide B	Protein Coding	P16860	51	GC01M013631	8.939254761	https://www.genecards.org/cgi-bin/carddisp.pl?gene=NPPB
FLNC	Filamin C	Protein Coding	Q14315	53	GC07P128830	8.806318283	https://www.genecards.org/cgi-bin/carddisp.pl?gene=FLNC
AKAP9	A-Kinase Anchoring Protein 9	Protein Coding	Q99996	51	GC07P091940	8.735720634	https://www.genecards.org/cgi-bin/carddisp.pl?gene=AKAP9
HTR7	5-Hydroxytryptamine Receptor 7	Protein Coding	P34969	54	GC10M090740	8.705368996	https://www.genecards.org/cgi-bin/carddisp.pl?gene=HTR7
EMD	Emerin	Protein Coding	P50402	54	GC0XP154379	8.552425385	https://www.genecards.org/cgi-bin/carddisp.pl?gene=EMD
GHRL	Ghrelin And Obestatin Prepropeptide	Protein Coding	Q9UBU3	50	GC03M010285	8.439455032	https://www.genecards.org/cgi-bin/carddisp.pl?gene=GHRL
HCRTR2	Hypocretin Receptor 2	Protein Coding	O43614	53	GC06P055106	8.395084381	https://www.genecards.org/cgi-bin/carddisp.pl?gene=HCRTR2
NAMPT	Nicotinamide Phosphoribosyltransferase	Protein Coding	P43490	56	GC07M106248	8.37689209	https://www.genecards.org/cgi-bin/carddisp.pl?gene=NAMPT
SOD2-OT1	SOD2 Overlapping Transcript 1	RNA Gene		18	GC06M159772	8.330600739	https://www.genecards.org/cgi-bin/carddisp.pl?gene=SOD2-OT1
CREM	CAMP Responsive Element Modulator	Protein Coding	Q03060	49	GC10P035126	8.326843262	https://www.genecards.org/cgi-bin/carddisp.pl?gene=CREM
POMC	Proopiomelanocortin	Protein Coding	P01189	56	GC02M025160	8.282795906	https://www.genecards.org/cgi-bin/carddisp.pl?gene=POMC
THRAP3	Thyroid Hormone Receptor Associated Protein 3	Protein Coding	Q9Y2W1	42	GC01P039022	8.238897324	https://www.genecards.org/cgi-bin/carddisp.pl?gene=THRAP3
PPP1CC	Protein Phosphatase 1 Catalytic Subunit Gamma	Protein Coding	P36873	54	GC12M110709	8.230495453	https://www.genecards.org/cgi-bin/carddisp.pl?gene=PPP1CC
SLC6A4	Solute Carrier Family 6 Member 4	Protein Coding	P31645	56	GC17M030194	8.22600174	https://www.genecards.org/cgi-bin/carddisp.pl?gene=SLC6A4
RBM4	RNA Binding Motif Protein 4	Protein Coding	Q9BWF3	48	GC11P066638	8.182015419	https://www.genecards.org/cgi-bin/carddisp.pl?gene=RBM4
CHEK2	Checkpoint Kinase 2	Protein Coding	O96017	63	GC22M028687	8.110649109	https://www.genecards.org/cgi-bin/carddisp.pl?gene=CHEK2
IGF1	Insulin Like Growth Factor 1	Protein Coding	P05019	57	GC12M102395	8.059774399	https://www.genecards.org/cgi-bin/carddisp.pl?gene=IGF1
GATA4	GATA Binding Protein 4	Protein Coding	P43694	57	GC08P011676	8.039681435	https://www.genecards.org/cgi-bin/carddisp.pl?gene=GATA4
HDAC3	Histone Deacetylase 3	Protein Coding	O15379	57	GC05M141620	8.029521942	https://www.genecards.org/cgi-bin/carddisp.pl?gene=HDAC3
NALCN	Sodium Leak Channel, Non-Selective	Protein Coding	Q8IZF0	49	GC13M101053	8.001781464	https://www.genecards.org/cgi-bin/carddisp.pl?gene=NALCN
ZFHX3	Zinc Finger Homeobox 3	Protein Coding	Q15911	51	GC16M072782	7.99007082	https://www.genecards.org/cgi-bin/carddisp.pl?gene=ZFHX3
TRPM4	Transient Receptor Potential Cation Channel Subfamily M Member 4	Protein Coding	Q8TD43	51	GC19P049157	7.889451027	https://www.genecards.org/cgi-bin/carddisp.pl?gene=TRPM4
SPSB4	SplA/Ryanodine Receptor Domain And SOCS Box Containing 4	Protein Coding	Q96A44	35	GC03P141051	7.752769947	https://www.genecards.org/cgi-bin/carddisp.pl?gene=SPSB4
ALB	Albumin	Protein Coding	P02768	57	GC04P073397	7.722896576	https://www.genecards.org/cgi-bin/carddisp.pl?gene=ALB
PLAT	Plasminogen Activator, Tissue Type	Protein Coding	P00750	57	GC08M042174	7.708859921	https://www.genecards.org/cgi-bin/carddisp.pl?gene=PLAT
PPARA	Peroxisome Proliferator Activated Receptor Alpha	Protein Coding	Q07869	53	GC22P046150	7.682100773	https://www.genecards.org/cgi-bin/carddisp.pl?gene=PPARA
EMSLR	E2F1 MRNA Stabilizing LncRNA	RNA Gene		19	GC07P105158	7.675641537	https://www.genecards.org/cgi-bin/carddisp.pl?gene=EMSLR
PPP1CA	Protein Phosphatase 1 Catalytic Subunit Alpha	Protein Coding	P62136	55	GC11M121309	7.515249252	https://www.genecards.org/cgi-bin/carddisp.pl?gene=PPP1CA
PPP1CB	Protein Phosphatase 1 Catalytic Subunit Beta	Protein Coding	P62140	55	GC02P028759	7.515249252	https://www.genecards.org/cgi-bin/carddisp.pl?gene=PPP1CB
PHLPP1	PH Domain And Leucine Rich Repeat Protein Phosphatase 1	Protein Coding	O60346	45	GC18P062715	7.436178207	https://www.genecards.org/cgi-bin/carddisp.pl?gene=PHLPP1
ADCYAP1	Adenylate Cyclase Activating Polypeptide 1	Protein Coding	P18509	50	GC18P000895	7.427441597	https://www.genecards.org/cgi-bin/carddisp.pl?gene=ADCYAP1
DRD2	Dopamine Receptor D2	Protein Coding	P14416	57	GC11M113409	7.367303371	https://www.genecards.org/cgi-bin/carddisp.pl?gene=DRD2
HNF4A	Hepatocyte Nuclear Factor 4 Alpha	Protein Coding	P41235	57	GC20P044355	7.343008041	https://www.genecards.org/cgi-bin/carddisp.pl?gene=HNF4A
H19	H19 Imprinted Maternally Expressed Transcript	RNA Gene		34	GC11M001995	7.311890602	https://www.genecards.org/cgi-bin/carddisp.pl?gene=H19
KCNQ1OT1	KCNQ1 Opposite Strand/Antisense Transcript 1	RNA Gene		34	GC11M010310	7.18830204	https://www.genecards.org/cgi-bin/carddisp.pl?gene=KCNQ1OT1
NCOA2	Nuclear Receptor Coactivator 2	Protein Coding	Q15596	53	GC08M070109	7.173438549	https://www.genecards.org/cgi-bin/carddisp.pl?gene=NCOA2
EZH2	Enhancer Of Zeste 2 Polycomb Repressive Complex 2 Subunit	Protein Coding	Q15910	61	GC07M148807	7.156522751	https://www.genecards.org/cgi-bin/carddisp.pl?gene=EZH2
CRP	C-Reactive Protein	Protein Coding	P02741	54	GC01M160321	7.124107361	https://www.genecards.org/cgi-bin/carddisp.pl?gene=CRP
DPYD	Dihydropyrimidine Dehydrogenase	Protein Coding	Q12882	60	GC01M097015	7.042936325	https://www.genecards.org/cgi-bin/carddisp.pl?gene=DPYD
HLF	HLF Transcription Factor, PAR BZIP Family Member	Protein Coding	Q16534	44	GC17P055264	7.04282093	https://www.genecards.org/cgi-bin/carddisp.pl?gene=HLF
AGT	Angiotensinogen	Protein Coding	P01019	58	GC01M230690	6.892963409	https://www.genecards.org/cgi-bin/carddisp.pl?gene=AGT
KDM2A	Lysine Demethylase 2A	Protein Coding	Q9Y2K7	47	GC11P067119	6.861252785	https://www.genecards.org/cgi-bin/carddisp.pl?gene=KDM2A
CREBBP	CREB Binding Protein	Protein Coding	Q92793	62	GC16M017473	6.784157753	https://www.genecards.org/cgi-bin/carddisp.pl?gene=CREBBP
MIR494	MicroRNA 494	RNA Gene		24	GC14P115619	6.735032082	https://www.genecards.org/cgi-bin/carddisp.pl?gene=MIR494
MIR182	MicroRNA 182	RNA Gene		28	GC07M129770	6.734478474	https://www.genecards.org/cgi-bin/carddisp.pl?gene=MIR182
ASMT	Acetylserotonin O-Methyltransferase	Protein Coding	P46597	47	GC0XP002340	6.727174282	https://www.genecards.org/cgi-bin/carddisp.pl?gene=ASMT
LAMP2	Lysosomal Associated Membrane Protein 2	Protein Coding	P13473	54	GC0XM120426	6.708912849	https://www.genecards.org/cgi-bin/carddisp.pl?gene=LAMP2
MIR21	MicroRNA 21	RNA Gene		31	GC17P102034	6.695338726	https://www.genecards.org/cgi-bin/carddisp.pl?gene=MIR21
TMX2-CTNND1	TMX2-CTNND1 Readthrough (NMD Candidate)	RNA Gene		23	GC11P057712	6.639585495	https://www.genecards.org/cgi-bin/carddisp.pl?gene=TMX2-CTNND1
PRNP	Prion Protein (Kanno Blood Group)	Protein Coding	F7VJQ1	57	GC20P004686	6.632026672	https://www.genecards.org/cgi-bin/carddisp.pl?gene=PRNP
HULC	Hepatocellular Carcinoma Up-Regulated Long Non-Coding RNA	RNA Gene		28	GC06P008468	6.629710197	https://www.genecards.org/cgi-bin/carddisp.pl?gene=HULC
TRC-GCA24-1	TRNA-Cys (GCA) 24-1	RNA Gene		11	GC17M071542	6.627152443	https://www.genecards.org/cgi-bin/carddisp.pl?gene=TRC-GCA24-1
EDN1	Endothelin 1	Protein Coding	P05305	57	GC06P012236	6.609298706	https://www.genecards.org/cgi-bin/carddisp.pl?gene=EDN1
MTA1	Metastasis Associated 1	Protein Coding	Q13330	50	GC14P105419	6.582167625	https://www.genecards.org/cgi-bin/carddisp.pl?gene=MTA1
SRRD	SRR1 Domain Containing	Protein Coding	Q9UH36	35	GC22P026483	6.568623066	https://www.genecards.org/cgi-bin/carddisp.pl?gene=SRRD
EP300	E1A Binding Protein P300	Protein Coding	Q09472	61	GC22P065232	6.539615631	https://www.genecards.org/cgi-bin/carddisp.pl?gene=EP300
PIWIL2	Piwi Like RNA-Mediated Gene Silencing 2	Protein Coding	Q8TC59	44	GC08P022275	6.510743618	https://www.genecards.org/cgi-bin/carddisp.pl?gene=PIWIL2
AHR	Aryl Hydrocarbon Receptor	Protein Coding	P35869	55	GC07P016916	6.46982193	https://www.genecards.org/cgi-bin/carddisp.pl?gene=AHR
IMPDH2	Inosine Monophosphate Dehydrogenase 2	Protein Coding	P12268	57	GC03M053464	6.445949554	https://www.genecards.org/cgi-bin/carddisp.pl?gene=IMPDH2
KLF9	KLF Transcription Factor 9	Protein Coding	Q13886	42	GC09M070384	6.445717812	https://www.genecards.org/cgi-bin/carddisp.pl?gene=KLF9
CD36	CD36 Molecule	Protein Coding	P16671	58	GC07P080369	6.393898964	https://www.genecards.org/cgi-bin/carddisp.pl?gene=CD36
USP2	Ubiquitin Specific Peptidase 2	Protein Coding	O75604	51	GC11M119355	6.392379761	https://www.genecards.org/cgi-bin/carddisp.pl?gene=USP2
NRIP1	Nuclear Receptor Interacting Protein 1	Protein Coding	P48552	52	GC21M014961	6.38518095	https://www.genecards.org/cgi-bin/carddisp.pl?gene=NRIP1
ADIPOQ	Adiponectin, C1Q And Collagen Domain Containing	Protein Coding	Q15848	55	GC03P186842	6.373513222	https://www.genecards.org/cgi-bin/carddisp.pl?gene=ADIPOQ
F7	Coagulation Factor VII	Protein Coding	P08709	56	GC13P113105	6.338168621	https://www.genecards.org/cgi-bin/carddisp.pl?gene=F7
KAT5	Lysine Acetyltransferase 5	Protein Coding	Q92993	58	GC11P065711	6.296168804	https://www.genecards.org/cgi-bin/carddisp.pl?gene=KAT5
RMRP	RNA Component Of Mitochondrial RNA Processing Endoribonuclease	RNA Gene		30	GC09M035655	6.283685207	https://www.genecards.org/cgi-bin/carddisp.pl?gene=RMRP
APP	Amyloid Beta Precursor Protein	Protein Coding	P05067	59	GC21M025880	6.269080162	https://www.genecards.org/cgi-bin/carddisp.pl?gene=APP
DRD4	Dopamine Receptor D4	Protein Coding	P21917	54	GC11P007392	6.258119583	https://www.genecards.org/cgi-bin/carddisp.pl?gene=DRD4
SIRT6	Sirtuin 6	Protein Coding	Q8N6T7	52	GC19M004174	6.227332115	https://www.genecards.org/cgi-bin/carddisp.pl?gene=SIRT6
CSNK2A2	Casein Kinase 2 Alpha 2	Protein Coding	P19784	54	GC16M058157	6.223060608	https://www.genecards.org/cgi-bin/carddisp.pl?gene=CSNK2A2
UBE3A	Ubiquitin Protein Ligase E3A	Protein Coding	Q05086	56	GC15M025333	6.176569939	https://www.genecards.org/cgi-bin/carddisp.pl?gene=UBE3A
KLF15	KLF Transcription Factor 15	Protein Coding	Q9UIH9	46	GC03M126293	6.168925762	https://www.genecards.org/cgi-bin/carddisp.pl?gene=KLF15
SST	Somatostatin	Protein Coding	P61278	49	GC03M187668	6.156846046	https://www.genecards.org/cgi-bin/carddisp.pl?gene=SST
TCAP	Titin-Cap	Protein Coding	O15273	50	GC17P101506	6.14450264	https://www.genecards.org/cgi-bin/carddisp.pl?gene=TCAP
BDNF	Brain Derived Neurotrophic Factor	Protein Coding	P23560	58	GC11M027654	6.131750107	https://www.genecards.org/cgi-bin/carddisp.pl?gene=BDNF
TIPIN	TIMELESS Interacting Protein	Protein Coding	Q9BVW5	42	GC15M066336	6.040935516	https://www.genecards.org/cgi-bin/carddisp.pl?gene=TIPIN
PPP5C	Protein Phosphatase 5 Catalytic Subunit	Protein Coding	P53041	52	GC19P103306	6.00186348	https://www.genecards.org/cgi-bin/carddisp.pl?gene=PPP5C
ASS1	Argininosuccinate Synthase 1	Protein Coding	P00966	57	GC09P130444	5.983363628	https://www.genecards.org/cgi-bin/carddisp.pl?gene=ASS1
SERPINC1	Serpin Family C Member 1	Protein Coding	P01008	58	GC01M174899	5.978401184	https://www.genecards.org/cgi-bin/carddisp.pl?gene=SERPINC1
LEPQTL1	Leptin, Serum Levels Of	Genetic Locus		9	GC02U903086	5.904875755	https://www.genecards.org/cgi-bin/carddisp.pl?gene=LEPQTL1
TPH1	Tryptophan Hydroxylase 1	Protein Coding	P17752	54	GC11M018040	5.882577896	https://www.genecards.org/cgi-bin/carddisp.pl?gene=TPH1
SNORD15A	Small Nucleolar RNA, C/D Box 15A	RNA Gene		23	GC11P075400	5.880968094	https://www.genecards.org/cgi-bin/carddisp.pl?gene=SNORD15A
IL1B	Interleukin 1 Beta	Protein Coding	P01584	56	GC02M112829	5.854065895	https://www.genecards.org/cgi-bin/carddisp.pl?gene=IL1B
FBXW11	F-Box And WD Repeat Domain Containing 11	Protein Coding	Q9UKB1	52	GC05M171861	5.834355354	https://www.genecards.org/cgi-bin/carddisp.pl?gene=FBXW11
FBXL21P	F-Box And Leucine Rich Repeat Protein 21, Pseudogene	Pseudogene	Q9UKT6	31	GC05P135931	5.826786041	https://www.genecards.org/cgi-bin/carddisp.pl?gene=FBXL21P
APOE	Apolipoprotein E	Protein Coding	P02649	58	GC19P103269	5.804039955	https://www.genecards.org/cgi-bin/carddisp.pl?gene=APOE
NR0B2	Nuclear Receptor Subfamily 0 Group B Member 2	Protein Coding	Q15466	49	GC01M030568	5.793423653	https://www.genecards.org/cgi-bin/carddisp.pl?gene=NR0B2
KCND2	Potassium Voltage-Gated Channel Subfamily D Member 2	Protein Coding	Q9NZV8	52	GC07P120273	5.792827606	https://www.genecards.org/cgi-bin/carddisp.pl?gene=KCND2
RBM4B	RNA Binding Motif Protein 4B	Protein Coding	Q9BQ04	40	GC11M066664	5.775449753	https://www.genecards.org/cgi-bin/carddisp.pl?gene=RBM4B
PCA3	Prostate Cancer Associated 3	RNA Gene		29	GC09P076691	5.737010479	https://www.genecards.org/cgi-bin/carddisp.pl?gene=PCA3
GCG	Glucagon	Protein Coding	P01275	50	GC02M162142	5.735162735	https://www.genecards.org/cgi-bin/carddisp.pl?gene=GCG
VIPR2	Vasoactive Intestinal Peptide Receptor 2	Protein Coding	P41587	52	GC07M159028	5.708542824	https://www.genecards.org/cgi-bin/carddisp.pl?gene=VIPR2
NR3C2	Nuclear Receptor Subfamily 3 Group C Member 2	Protein Coding	P08235	55	GC04M148078	5.68959713	https://www.genecards.org/cgi-bin/carddisp.pl?gene=NR3C2
TARDBP	TAR DNA Binding Protein	Protein Coding	Q13148	56	GC01P012787	5.682418823	https://www.genecards.org/cgi-bin/carddisp.pl?gene=TARDBP
MAPK1	Mitogen-Activated Protein Kinase 1	Protein Coding	P28482	61	GC22M021759	5.655064106	https://www.genecards.org/cgi-bin/carddisp.pl?gene=MAPK1
KDM5A	Lysine Demethylase 5A	Protein Coding	P29375	51	GC12M000280	5.636155128	https://www.genecards.org/cgi-bin/carddisp.pl?gene=KDM5A
CUL1	Cullin 1	Protein Coding	Q13616	52	GC07P148697	5.632028103	https://www.genecards.org/cgi-bin/carddisp.pl?gene=CUL1
ADRB1	Adrenoceptor Beta 1	Protein Coding	P08588	57	GC10P114046	5.617287636	https://www.genecards.org/cgi-bin/carddisp.pl?gene=ADRB1
GNAQ	G Protein Subunit Alpha Q	Protein Coding	P50148	57	GC09M077716	5.613810539	https://www.genecards.org/cgi-bin/carddisp.pl?gene=GNAQ
TEF	TEF Transcription Factor, PAR BZIP Family Member	Protein Coding	Q10587	43	GC22P041367	5.608595848	https://www.genecards.org/cgi-bin/carddisp.pl?gene=TEF
BGLAP	Bone Gamma-Carboxyglutamate Protein	Protein Coding	P02818	49	GC01P156242	5.593121529	https://www.genecards.org/cgi-bin/carddisp.pl?gene=BGLAP
NCOR1	Nuclear Receptor Corepressor 1	Protein Coding	O75376	52	GC17M016029	5.579631805	https://www.genecards.org/cgi-bin/carddisp.pl?gene=NCOR1
LOC110806262	Solute Carrier Family 6 Member 4 Gene Promoter	Functional Element		9	GC17P030235	5.578623295	https://www.genecards.org/cgi-bin/carddisp.pl?gene=LOC110806262
CHEK1	Checkpoint Kinase 1	Protein Coding	O14757	59	GC11P125625	5.576400757	https://www.genecards.org/cgi-bin/carddisp.pl?gene=CHEK1
HTR1A	5-Hydroxytryptamine Receptor 1A	Protein Coding	P08908	55	GC05M063960	5.57547617	https://www.genecards.org/cgi-bin/carddisp.pl?gene=HTR1A
VWF	Von Willebrand Factor	Protein Coding	P04275	56	GC12M027734	5.572799206	https://www.genecards.org/cgi-bin/carddisp.pl?gene=VWF
NOS3	Nitric Oxide Synthase 3	Protein Coding	P29474	58	GC07P156074	5.542753696	https://www.genecards.org/cgi-bin/carddisp.pl?gene=NOS3
NPY5R	Neuropeptide Y Receptor Y5	Protein Coding	Q15761	51	GC04P163343	5.528287888	https://www.genecards.org/cgi-bin/carddisp.pl?gene=NPY5R
GNRH1	Gonadotropin Releasing Hormone 1	Protein Coding	P01148	49	GC08M025419	5.521839619	https://www.genecards.org/cgi-bin/carddisp.pl?gene=GNRH1
PF4	Platelet Factor 4	Protein Coding	P02776	49	GC04M073980	5.493357182	https://www.genecards.org/cgi-bin/carddisp.pl?gene=PF4
USP9X	Ubiquitin Specific Peptidase 9 X-Linked	Protein Coding	Q93008	57	GC0XP041085	5.455992699	https://www.genecards.org/cgi-bin/carddisp.pl?gene=USP9X
MAPK8	Mitogen-Activated Protein Kinase 8	Protein Coding	P45983	58	GC10P048306	5.450529099	https://www.genecards.org/cgi-bin/carddisp.pl?gene=MAPK8
FOS	Fos Proto-Oncogene, AP-1 Transcription Factor Subunit	Protein Coding	P01100	59	GC14P075278	5.439897537	https://www.genecards.org/cgi-bin/carddisp.pl?gene=FOS
MDM2	MDM2 Proto-Oncogene	Protein Coding	Q00987	62	GC12P068808	5.439164162	https://www.genecards.org/cgi-bin/carddisp.pl?gene=MDM2
GJA1	Gap Junction Protein Alpha 1	Protein Coding	P17302	59	GC06P126877	5.425115108	https://www.genecards.org/cgi-bin/carddisp.pl?gene=GJA1
NAGLU	N-Acetyl-Alpha-Glucosaminidase	Protein Coding	P54802	51	GC17P101608	5.421481133	https://www.genecards.org/cgi-bin/carddisp.pl?gene=NAGLU
NDUFA9	NADH:Ubiquinone Oxidoreductase Subunit A9	Protein Coding	Q16795	52	GC12P004649	5.413739681	https://www.genecards.org/cgi-bin/carddisp.pl?gene=NDUFA9
PTH	Parathyroid Hormone	Protein Coding	P01270	54	GC11M013492	5.409459114	https://www.genecards.org/cgi-bin/carddisp.pl?gene=PTH
METTL3	Methyltransferase 3, N6-Adenosine-Methyltransferase Complex Catalytic Subunit	Protein Coding	Q86U44	50	GC14M021498	5.408085823	https://www.genecards.org/cgi-bin/carddisp.pl?gene=METTL3
ADCY10	Adenylate Cyclase 10	Protein Coding	Q96PN6	52	GC01M167809	5.379610062	https://www.genecards.org/cgi-bin/carddisp.pl?gene=ADCY10
MIR155	MicroRNA 155	RNA Gene		28	GC21P025573	5.373745918	https://www.genecards.org/cgi-bin/carddisp.pl?gene=MIR155
MLIP	Muscular LMNA Interacting Protein	Protein Coding	Q5VWP3	42	GC06P053929	5.334120274	https://www.genecards.org/cgi-bin/carddisp.pl?gene=MLIP
MTOR	Mechanistic Target Of Rapamycin Kinase	Protein Coding	P42345	64	GC01M011106	5.321298599	https://www.genecards.org/cgi-bin/carddisp.pl?gene=MTOR
TOP1	DNA Topoisomerase I	Protein Coding	P11387	57	GC20P041028	5.312227249	https://www.genecards.org/cgi-bin/carddisp.pl?gene=TOP1
SKP1	S-Phase Kinase Associated Protein 1	Protein Coding	P63208	52	GC05M134148	5.311004639	https://www.genecards.org/cgi-bin/carddisp.pl?gene=SKP1
EGR3	Early Growth Response 3	Protein Coding	Q06889	48	GC08M022687	5.300943375	https://www.genecards.org/cgi-bin/carddisp.pl?gene=EGR3
KMT2A	Lysine Methyltransferase 2A	Protein Coding	Q03164	56	GC11P118436	5.299022198	https://www.genecards.org/cgi-bin/carddisp.pl?gene=KMT2A
CDKN2A	Cyclin Dependent Kinase Inhibitor 2A	Protein Coding	Q8N726	60	GC09M021967	5.275918961	https://www.genecards.org/cgi-bin/carddisp.pl?gene=CDKN2A
AVP	Arginine Vasopressin	Protein Coding	P01185	54	GC20M003082	5.233781815	https://www.genecards.org/cgi-bin/carddisp.pl?gene=AVP
LINC02605	Long Intergenic Non-Protein Coding RNA 2605	RNA Gene		19	GC08P078838	5.210334778	https://www.genecards.org/cgi-bin/carddisp.pl?gene=LINC02605
PML	PML Nuclear Body Scaffold	Protein Coding	P29590	54	GC15P073994	5.195770264	https://www.genecards.org/cgi-bin/carddisp.pl?gene=PML
F3	Coagulation Factor III, Tissue Factor	Protein Coding	P13726	54	GC01M094825	5.171340466	https://www.genecards.org/cgi-bin/carddisp.pl?gene=F3
SFPQ	Splicing Factor Proline And Glutamine Rich	Protein Coding	P23246	52	GC01M035176	5.133911133	https://www.genecards.org/cgi-bin/carddisp.pl?gene=SFPQ
SELP	Selectin P	Protein Coding	P16109	54	GC01M169558	5.127947807	https://www.genecards.org/cgi-bin/carddisp.pl?gene=SELP
GHR	Growth Hormone Receptor	Protein Coding	P10912	55	GC05P042429	5.104802608	https://www.genecards.org/cgi-bin/carddisp.pl?gene=GHR
PGR-AS1	PGR Antisense RNA 1	RNA Gene		16	GC11P101131	5.086839676	https://www.genecards.org/cgi-bin/carddisp.pl?gene=PGR-AS1
SLX1A-SULT1A3	SLX1A-SULT1A3 Readthrough (NMD Candidate)	RNA Gene		18	GC16P066021	5.06164217	https://www.genecards.org/cgi-bin/carddisp.pl?gene=SLX1A-SULT1A3
NKX2-1	NK2 Homeobox 1	Protein Coding	P43699	56	GC14M036516	5.047623158	https://www.genecards.org/cgi-bin/carddisp.pl?gene=NKX2-1
SPR	Sepiapterin Reductase	Protein Coding	P35270	58	GC02P072887	5.02586031	https://www.genecards.org/cgi-bin/carddisp.pl?gene=SPR
