# Supplementary material for: Circadian gene signatures in the progression of obesity based on machine learning and Mendelian randomization analysis
Source: Front Nutr. 2024 Sep 16;11:1407265. doi: 10.3389/fnut.2024.1407265 (PMC11439728; doi:10.3389/fnut.2024.1407265)
Supplement: Supplementary file 7 [file Table_2.csv]

Gene Symbol	Description	Category	Uniprot ID	Gifts	GC Id	Relevance score
LEP	Leptin	Protein Coding	P41159	55	GC07P128241	79.00434875
MC4R	Melanocortin 4 Receptor	Protein Coding	P32245	55	GC18M060371	74.9185257
POMC	Proopiomelanocortin	Protein Coding	P01189	56	GC02M025160	63.67319489
LEPR	Leptin Receptor	Protein Coding	P48357	59	GC01P065438	58.55343246
FTO	FTO Alpha-Ketoglutarate Dependent Dioxygenase	Protein Coding	Q9C0B1	55	GC16P082352	55.91303253
PPARG	Peroxisome Proliferator Activated Receptor Gamma	Protein Coding	P37231	61	GC03P012287	54.97091675
PCSK1	Proprotein Convertase Subtilisin/Kexin Type 1	Protein Coding	P29120	59	GC05M096391	49.07727432
INS	Insulin	Protein Coding	P01308	56	GC11M002159	40.85821533
GHRL	Ghrelin And Obestatin Prepropeptide	Protein Coding	Q9UBU3	50	GC03M010285	40.42552567
ADRB3	Adrenoceptor Beta 3	Protein Coding	P13945	51	GC08M037962	39.46938324
UCP3	Uncoupling Protein 3	Protein Coding	P55916	51	GC11M074000	38.81290054
UCP2	Uncoupling Protein 2	Protein Coding	P55851	55	GC11M073974	37.42247009
ADIPOQ	Adiponectin, C1Q And Collagen Domain Containing	Protein Coding	Q15848	55	GC03P186842	36.9967041
CAST	Calpastatin	Protein Coding	P20810	56	GC05P095975	35.95478821
LOC101929710	Uncharacterized LOC101929710	RNA Gene		17	GC05P095962	35.88963318
ENPP1	Ectonucleotide Pyrophosphatase/Phosphodiesterase 1	Protein Coding	P22413	58	GC06P131808	35.40786362
SIM1	SIM BHLH Transcription Factor 1	Protein Coding	P81133	49	GC06M100386	34.1519928
MC3R	Melanocortin 3 Receptor	Protein Coding	P41968	49	GC20P056248	33.92950439
BDNF-AS	BDNF Antisense RNA	RNA Gene		29	GC11P027466	32.46968842
BDNF	Brain Derived Neurotrophic Factor	Protein Coding	P23560	58	GC11M027654	32.43187714
